# Supplementary material for: Light-Assisted Formation of Nucleosides and Nucleotides from Formamide in the Presence of Cerium Phosphate
Source: Life (Basel). 2024 Jul 5;14(7):846. doi: 10.3390/life14070846 (PMC11277737; doi:10.3390/life14070846)
Supplement: Supplementary file 1 [file life-14-00846-s001.zip]

Archive with 1 entries (1 files):
- life-3037717-supplementary.pdf
